# Supplementary material for: ZNF692 regulates nucleolar morphology by interacting with NPM1 and modifying its self-assembly properties
Source: J Biol Chem. 2024 Feb 19;300(3):105773. doi: 10.1016/j.jbc.2024.105773 (PMC10956046; doi:10.1016/j.jbc.2024.105773)
Supplement: Supporting Table S1 — List of Antibodies and siRNA. List of antibodies and siRNA used in this study. [file mmc2.xlsx]

## Sheet: Sheet1
REAGENT	SOURCE	IDENTIFIER
Antibodies
ZNF692	Abcam	ab204595; RRID:AB_3068305
NPM1	Santa Cruz	sc-47725; RRID:AB_628034
RPA40	Santa Cruz	sc-374443; RRID:AB_10991310
FIBRILLARIN	Santa Cruz	sc-374022; RRID:AB_10916877
MYC	Abcam	ab32072; RRRID: AB_731658
Puromycin	Sigma	MABE343; RRID: AB_2566826
𝛂-Tubulin	Sigma	T6199; RRID:AB_477583
𝛃-Actin	Cell Signaling	#4970; RRID:AB_2223172
GFP	Protientech	50430-2-AP; RRID:AB_11042881
siRNA	Refrence Numbers	Concentration (uM)	Total Volume of DMEM (mLs)	Volume of siRNA used (mLs)	Final Concentration (uM)	nM	Figure
NPM1 siRNA-2	SASI_Hs02_00308362	20	2.5	0.004	0.032	32	Fig S1C
NPM1 siRNA-3	SASI_Hs02_00308364	20	2.5	0.004	0.032	32	Fig S1C
MISSION® siRNA Universal Negative Control #1	SIC001-10NMOL	20	2.5	0.004	0.032	32	Fig S1C
MISSION® siRNA Universal Negative Control #2	SIC002-10NMOL	20	2.5	0.004	0.032	32	Fig S1C
NPM1 siRNA-2	SASI_Hs02_00308362	20	2	0.005	0.05	50	Fig 2C,S1D
NPM1 siRNA-3	SASI_Hs02_00308364	20	2	0.005	0.05	50	Fig 2B-C,S1D
ZNF692 siRNA #1	SASI_Hs01_00035045	20	2	0.012	0.12	120	Fig 2C, 5A-D, S4-10
ZNF692 siRNA #3	SASI_Hs02_00350781	20	2	0.012	0.12	120	Fig 2B-C, 5A-D, S4-11
MISSION® siRNA Universal Negative Control #1	SIC001-10NMOL	20	2	0.005	0.05	50	Fig 2B-C, 5A-D, S1D, S4-12
MISSION® siRNA Universal Negative Control #2	SIC002-10NMOL	20	2	0.005	0.05	50	Fig 2B-C, 5A-D, S1D, S4-13

## Sheet: Sheet2
REAGENT	SOURCE	IDENTIFIER
Antibodies
ZNF692	Abcam	ab204595; RRID:AB_3068305	*We recommend validating ZNF692 antibody by using KO/KD and overexpression lysates as its performance varies by lot tube.
NPM1	Santa Cruz	sc-47725; RRID:AB_628034
RPA40	Santa Cruz	sc-374443; RRID:AB_10991310
FIBRILLARIN	Santa Cruz	sc-374022; RRID:AB_10916877
MYC	Abcam	ab32072; RRRID: AB_731658
Puromycin	Sigma	MABE343; RRID: AB_2566826
𝛂-Tubulin	Sigma	T6199; RRID:AB_477583
𝛃-Actin	Cell Signaling	#4970; RRID:AB_2223172
GFP	Protientech	50430-2-AP; RRID:AB_11042881
siRNA	Refrence Numbers	Concentration (uM)	Total Volume of DMEM (mLs)	Volume of siRNA used (mLs)	Final Concentration (uM)	nM	Figure
NPM1 siRNA-2	SASI_Hs02_00308362	20	2.5	0.004	0.032	32	Fig S1C
NPM1 siRNA-3	SASI_Hs02_00308364	20	2.5	0.004	0.032	32	Fig S1C
MISSION® siRNA Universal Negative Control #1	SIC001-10NMOL	20	2.5	0.004	0.032	32	Fig S1C
MISSION® siRNA Universal Negative Control #2	SIC002-10NMOL	20	2.5	0.004	0.032	32	Fig S1C
NPM1 siRNA-2	SASI_Hs02_00308362	20	2	0.005	0.05	50	Fig 2C,S1D
NPM1 siRNA-3	SASI_Hs02_00308364	20	2	0.005	0.05	50	Fig 2B-C,S1D
ZNF692 siRNA #1	SASI_Hs01_00035045	20	2	0.012	0.12	120	Fig 2C, 5A-D, S4-10
ZNF692 siRNA #3	SASI_Hs02_00350781	20	2	0.012	0.12	120	Fig 2B-C, 5A-D, S4-11
MISSION® siRNA Universal Negative Control #1	SIC001-10NMOL	20	2	0.005	0.05	50	Fig 2B-C, 5A-D, S1D, S4-12
MISSION® siRNA Universal Negative Control #2	SIC002-10NMOL	20	2	0.005	0.05	50	Fig 2B-C, 5A-D, S1D, S4-13
